# Supplementary material for: Properties of MSC populations enriched in CD146-expressing MSCs – a systematic review and meta-analysis of in vitro studies
Source: Front Bioeng Biotechnol. 2025 Sep 23;13:1668681. doi: 10.3389/fbioe.2025.1668681 (PMC12500659; doi:10.3389/fbioe.2025.1668681)
Supplement: Supplementary file 1 [file DataSheet1.zip]

Archive with 8 entries (8 files):
- Supplementary file 1.docx
- Supplementary file 2.pdf
- Supplementary file 3.pdf
- Supplementary file 4.pdf
- Supplementary file 5.pdf
- Supplementary file 6.pdf
- Supplementary file 7.pdf
- Supplementary file 8.pdf
